# Supplementary material for: A Genotype-Phenotype Study of High-Resolution FMR1 Nucleic Acid and Protein Analyses in Fragile X Patients with Neurobehavioral Assessments
Source: Brain Sci. 2020 Sep 30;10(10):694. doi: 10.3390/brainsci10100694 (PMC7601415; doi:10.3390/brainsci10100694)
Supplement: Supplementary file 1 [file brainsci-10-00694-s001.zip]

Archive with 1 entries (1 files):
- brainsci-922720-supplementary.xlsx
