# Supplementary material for: A Genotype-Phenotype Study of High-Resolution FMR1 Nucleic Acid and Protein Analyses in Fragile X Patients with Neurobehavioral Assessments
Source: Brain Sci. 2020 Sep 30;10(10):694. doi: 10.3390/brainsci10100694 (PMC7601415; doi:10.3390/brainsci10100694)
Supplement: Supplementary file 1 [file brainsci-10-00694-s001.zip › brainsci-922720-supplementary.xlsx]

## Sheet: All data (polled FTA and EDTA)
									Buccal samples		Blood samples (EDTA or FTA)
	Patient ID	Gender	Age (year.month)	Intellectual disability	Estimated Extended FSIQ*	[FMRP]/[DNA] (pg/ng)	CGG Expansion Category (FM ot PM)	CGG repeats	Allele size mosaicism	Methylation status mosaicism	Allele size mosaicism	Methylation status mosaicism	Methylation Mosaicism Summary (Yes if present in either blood or buccal)	Level of Mosaicism	ASD (Yes/No)
1	1-02	Male	17.8	moderate	47.26	8.69	FM	>200 (partially meth PM smear)	mosaicism	mosaicism	mosaicism	mosaicism	Yes	3	N
2	1-05	Male	13.9	severe	27.49	4.33	FM	>200 (127, 147)	mosaicism	No	mosaicism	No	No	1	Y
3	1-06	Male	8.2	severe	13.08	3.76	FM	>200 (117, 150)	mosaicism	No	mosaicism	mosaicism	Yes	2	Y
4	1-07	Male	47.1	moderate	40	5.03	FM	>200 (91)	mosaicism	mosaicism	mosaicism	mosaicism	Yes	3	N
5	1-09	Male	5.5	moderate	42.61	3.5	FM	>200	No	No	No	No	No	1	Y
6	1-11	Male	14.5	severe	31	1.17	FM	>200	No	No	No	No	No	1	Y
7	1-13	Male	33.1	severe	30	1.53	FM	>200	No	No	No	No	No	1	N
8	1-14	Male	2.6	mild	59	2.12	FM	>200 (200)	No	No	No	No	No	1	N
9	1-15	Male	14.9	severe	29.31	1.48	FM	>200 (121, 162)	No	mosaicism	mosaicism	mosaicism	Yes	3	Y
10	1-16	Male	6	moderate	53	9.83	FM	>200 (197)	mosaicism	No	No	No	No	1	N
11	1-18	Male	6.9	severe	32.98	2.4	FM	>200 (183)	No	No	mosaicism	mosaicism	Yes	3	Y
12	1-20	Male	6.9	mild	69	1.08	FM	>200	No	No	No	No	No	1	Y
13	1-22	Male	10.11	moderate	54	3.08	FM	>200 (151)	mosaicism	mosaicism	mosaicism	mosaicism	Yes	2	N
14	1-23	Male	6.1	moderate	53.43	4.11	FM	>200	No	No	No	mosaicism	Yes	3	Y
15	1-26	Male	11	moderate	36.91	12.17	FM	>200 (82, 105, 181)	mosaicism	mosaicism	mosaicism	mosaicism	Yes	3	N
16	1-30	Male	14.3	severe	32.73	2.63	FM	>200	No	No	No	No	No	1	N
17	1-31	Male	4.6	moderate	53	2.65	FM	>200 (166)	No	No	mosaicism	No	No	1	N
18	1-32	Male	12.11	severe	21.57	1.2	FM	>200 (196)	mosaicism	No	mosaicism	No	No	1	Y
19	1-33	Male	41.7	severe	28.53	2.11	FM	>200	No	No	No	No	No	1	N
20	1-34	Male	34.2	moderate	41.82	2.02	FM	>200 (98)	mosaicism	No	No	No	No	1	N
21	1-35	Male	4	mild	60	12.63	FM	>200 (151)	mosaicism	mosaicism	mosaicism	mosaicism	Yes	3	N
22	1-37	Male	7.3	moderate	49	2.89	FM	>200 (121)	mosaicism	mosaicism	No	mosaicism	Yes	2	Y
23	1-38	Male	9.11	mild	66	3.28	FM	>200 (163, 176, 197)	mosaicism	mosaicism	mosaicism	mosaicism	Yes	3	N
24	1-39	Male	7.1	moderate	52.08	4.72	FM	>200 (186)	mosaicism	mosaicism	mosaicism	mosaicism	Yes	2	Y
25	1-41	Male	21.4	severe	14.8	2.61	FM	>200	No	No	No	No	No	1	Y
26	1-42	Male	7.6	average IQ	95	7.4	FM	>200 (49-55, partially meth PM smear, 171, 183)	mosaicism	mosaicism	mosaicism	mosaicism	Yes	3	N
29	1-04	Female	9.1	mild	68	8.69	FM	30, >200 (101-104, 186)	mosaicism	mosaicism	mosaicism	mosaicism	Yes		N
35	1-21	Female	10.6	mild	63	18.02	FM	20, >200 (183)	mosaicism	No	No	No	No		N
38	1-27	Female	10.6	normal IQ	105	28.33	FM	24, >200 (102, 127, 188)	mosaicism	mosaicism	mosaicism	mosaicism	Yes		N
40	1-29	Female	26.7	normal IQ	81	12.93	FM	42, >200 (195)	mosaicism	mosaicism	mosaicism	mosaicism	Yes		N
37	1-25	Female	11.2	mild	57	3.45	FM	30, >200	No	mosaicism	No	No	Yes		Y
